# Supplementary material for: Lipidome Plasticity Enables Unusual Photosynthetic Flexibility in Arctic vs. Temperate Diatoms
Source: Mar Drugs. 2024 Jan 27;22(2):67. doi: 10.3390/md22020067 (PMC10890139; doi:10.3390/md22020067)
Supplement: Supplementary file 1 [file marinedrugs-22-00067-s001.zip]

Archive with 1 entries (1 files):
- marinedrugs-2835868-supplementary.pdf
